# Supplementary material for: Fast fixing and comprehensive identification to help improve real-time ligands discovery based on formaldehyde crosslinking, immunoprecipitation and SDS-PAGE separation
Source: Proteome Sci. 2014 Feb 1;12:6. doi: 10.1186/1477-5956-12-6 (PMC3922604; doi:10.1186/1477-5956-12-6)
Supplement: Additional file 4: Table S3 — Peptide match data for identified proteins in each molecular weight range. [file 1477-5956-12-6-S4.xlsx]

## Sheet: 70-100kDa
Family	Member	Accession	Score	Mass	Num. of significant matches	Num. of significant sequences	emPAI	Description	identified in experimental group
10	1	LAC1_HUMAN	260	11512	7	2	1.84	Ig lambda-1 chain C regions OS	IGLC1
12	1	IGKC_HUMAN	191	11773	5	2	1.16	Ig kappa chain C region OS	IGKC
25	1	PRDX2_HUMAN	56	22049	4	3	0.53	Peroxiredoxin-2 OS	PRDX2
46	1	APOA1_HUMAN	27	30759	2	2	0.23	Apolipoprotein A-I OS	APOA1
7	1	IGHG1_HUMAN	383	36596	20	8	1.59	Ig gamma-1 chain C region OS	IGHG1
7	2	IGHG3_HUMAN	249	42287	14	5	0.83	Ig gamma-3 chain C region OS	IGHG3
17	1	FIBB_HUMAN	80	56577	2	2	0.12	Fibrinogen beta chain OS	FGB
9	1	TRFE_HUMAN	260	79294	11	8	0.38	Serotransferrin OS	TF
20	1	B3AT_HUMAN	72	102013	5	4	0.13	Band 3 anion transport protein OS	SLC4A1
16	1	CO3_HUMAN	97	188569	3	2	0.03	Complement C3 OS	C3
19	1	FILA2_HUMAN	73	249296	2	2	0.03	Filaggrin-2 OS	FLG2
11	1	DCD_HUMAN	215	11391	13	3	2.73	Dermcidin OS	DCD
8	1	HBA_HUMAN	292	15305	16	4	6.41	Hemoglobin subunit alpha OS	HBA1
6	1	HBB_HUMAN	806	16102	43	11	54.34	Hemoglobin subunit beta OS	HBB
14	1	IGHM_HUMAN	149	49960	4	2	0.14	Ig mu chain C region OS	IGHM
1	1	ALBU_HUMAN	9662	71317	516	44	3171.18	Serum albumin OS	ALB
15	1	FIBA_HUMAN	97	95656	5	4	0.14	Fibrinogen alpha chain OS	FGA
Family	Member	Accession	Score	Mass	Num. of significant matches	Num. of significant sequences	emPAI	Description	identified in control group
11	1	ITIH2_HUMAN	116	106853	6	5	0.16	Inter-alpha-trypsin inhibitor heavy chain H2 OS	ITIH2
14	1	HORN_HUMAN	67	283140	5	3	0.05	Hornerin OS	HRNR
7	1	DCD_HUMAN	213	11391	8	2	0.69	Dermcidin OS	DCD
10	1	HBA_HUMAN	123	15305	8	2	1.72	Hemoglobin subunit alpha OS	HBA1
8	1	HBB_HUMAN	170	16102	11	5	2.15	Hemoglobin subunit beta OS	HBB
5	1	IGHM_HUMAN	610	49960	29	8	1.3	Ig mu chain C region OS	IGHM
4	1	ALBU_HUMAN	1851	71317	103	31	7.69	Serum albumin OS	ALB
6	1	FIBA_HUMAN	475	95656	15	7	0.35	Fibrinogen alpha chain OS	FGA

## Sheet: 100-130kDa
Family	Member	Accession	Score	Mass	Num. of significant matches	Num. of significant sequences	emPAI	Description	identified in experimental group
20	1	LAC1_HUMAN	107	11512	4	2	1.19	Ig lambda-1 chain C regions OS	IGLC1
26	1	PRDX2_HUMAN	76	22049	4	3	0.53	Peroxiredoxin-2 OS	PRDX2
21	1	APOA1_HUMAN	90	30759	3	3	0.36	Apolipoprotein A-I OS	APOA1
7	3	IGHG4_HUMAN	370	36431	19	5	1.19	Ig gamma-4 chain C region OS	IGHG4
7	1	IGHG1_HUMAN	633	36596	31	8	2.36	Ig gamma-1 chain C region OS	IGHG1
7	2	IGHG3_HUMAN	383	42287	22	6	1.12	Ig gamma-3 chain C region OS	IGHG3
19	1	IGHM_HUMAN	107	49960	3	2	0.14	Ig mu chain C region OS	IGHM
15	1	FIBG_HUMAN	195	52106	8	5	0.36	Fibrinogen gamma chain OS	FGG
25	1	IC1_HUMAN	76	55347	2	2	0.12	Plasma protease C1 inhibitor OS	SERPING1
9	1	FIBB_HUMAN	382	56577	15	9	0.66	Fibrinogen beta chain OS	FGB
22	1	CFAB_HUMAN	85	86847	5	4	0.16	Complement factor B OS	CFB
13	1	FIBA_HUMAN	210	95656	8	5	0.22	Fibrinogen alpha chain OS	FGA
8	1	B3AT_HUMAN	485	102013	19	10	0.37	Band 3 anion transport protein OS	SLC4A1
29	1	DSG1_HUMAN	55	114702	2	2	0.06	Desmoglein-1 OS	DSG1
30	1	SPR2D_HUMAN	51	8584	5	2	0.99	Small proline-rich protein 2D OS	SPRR2D
10	1	DCD_HUMAN	268	11391	9	2	1.2	Dermcidin OS	DCD
11	1	HBA_HUMAN	252	15305	19	5	10.06	Hemoglobin subunit alpha OS	HBA1
5	1	HBB_HUMAN	740	16102	34	11	20.28	Hemoglobin subunit beta OS	HBB
2	1	ALBU_HUMAN	6195	71317	328	45	202.31	Serum albumin OS	ALB
6	1	PLMN_HUMAN	699	93247	30	16	0.86	Plasminogen OS	PLG
16	1	FILA2_HUMAN	169	249296	4	2	0.03	Filaggrin-2 OS	FLG2
17	1	HORN_HUMAN	162	283140	10	5	0.1	Hornerin OS	HRNR
Family	Member	Accession	Score	Mass	Num. of significant matches	Num. of significant sequences	emPAI	Description	identified in control group
1	2	TRY1_HUMAN	389	27111	26	2	2.59	Trypsin-1 OS	PRSS1
4	1	ALBU_HUMAN	1365	71317	70	28	4.06	Serum albumin OS	ALB
5	1	HBB_HUMAN	218	16102	17	7	4.59	Hemoglobin subunit beta OS	HBB
6	1	FILA2_HUMAN	214	249296	6	3	0.04	Filaggrin-2 OS	FLG2
7	1	DCD_HUMAN	200	11391	8	2	0.69	Dermcidin OS	DCD
9	1	ITIH2_HUMAN	131	106853	7	5	0.16	Inter-alpha-trypsin inhibitor heavy chain H2 OS	ITIH2
10	1	HBA_HUMAN	100	15305	4	2	1.23	Hemoglobin subunit alpha OS	HBA1
11	1	PLMN_HUMAN	94	93247	3	3	0.11	Plasminogen OS	PLG
14	1	AMBP_HUMAN	59	39886	3	2	0.17	Protein AMBP OS	AMBP
15	1	HORN_HUMAN	57	283140	5	3	0.05	Hornerin OS	HRNR
22	1	DESP_HUMAN	37	334021	2	2	0.02	Desmoplakin OS	DSP
30	1	SPR2D_HUMAN	32	8584	2	2	0.99	Small proline-rich protein 2D OS	SPRR2D

## Sheet: 130-180kDa
Family	Member	Accession	Score	Mass	Num. of significant matches	Num. of significant sequences	emPAI	Description	identified in experimental group
11	1	HBA_HUMAN	198	15305	9	3	3.06	Hemoglobin subunit alpha OS	HBA1
7	3	IGHG2_HUMAN	120	36505	9	4	0.42	Ig gamma-2 chain C region OS	IGHG2
7	1	IGHG1_HUMAN	532	36596	27	9	2.08	Ig gamma-1 chain C region OS	IGHG1
7	2	IGHG3_HUMAN	326	42287	19	7	0.97	Ig gamma-3 chain C region OS	IGHG3
15	1	IGHM_HUMAN	124	49960	3	2	0.14	Ig mu chain C region OS	IGHM
10	1	FIBG_HUMAN	214	52106	7	4	0.28	Fibrinogen gamma chain OS	FGG
21	1	VTNC_HUMAN	66	55069	3	2	0.12	Vitronectin OS	VTN
6	1	FIBB_HUMAN	591	56577	21	10	0.76	Fibrinogen beta chain OS	FGB
16	1	CATA_HUMAN	98	59947	2	2	0.11	Catalase OS	CAT
18	1	PLMN_HUMAN	79	93247	3	3	0.11	Plasminogen OS	PLG
26	1	B3AT_HUMAN	44	102013	2	2	0.07	Band 3 anion transport protein OS	SLC4A1
23	1	CERU_HUMAN	56	122983	2	2	0.05	Ceruloplasmin OS	CP
9	1	DCD_HUMAN	229	11391	8	2	0.69	Dermcidin OS	DCD
8	1	HBB_HUMAN	356	16102	21	9	7.19	Hemoglobin subunit beta OS	HBB
1	1	ALBU_HUMAN	8110	71317	418	49	522.52	Serum albumin OS	ALB
12	1	FIBA_HUMAN	179	95656	6	4	0.14	Fibrinogen alpha chain OS	FGA
13	1	ITIH4_HUMAN	170	103521	6	4	0.13	Inter-alpha-trypsin inhibitor heavy chain H4 OS	ITIH4
5	1	CO3_HUMAN	989	188569	43	20	0.48	Complement C3 OS	C3
22	1	HORN_HUMAN	59	283140	4	2	0.03	Hornerin OS	HRNR
Family	Member	Accession	Score	Mass	Num. of significant matches	Num. of significant sequences	emPAI	Description	identified in control group
4	1	ALBU_HUMAN	1373	71317	74	27	4.06	Serum albumin OS	ALB
5	1	CO3_HUMAN	516	188569	31	14	0.34	Complement C3 OS	C3
6	1	DCD_HUMAN	261	11391	11	4	1.87	Dermcidin OS	DCD
7	1	ITIH4_HUMAN	204	103521	5	3	0.1	Inter-alpha-trypsin inhibitor heavy chain H4 OS	ITIH4
8	1	FIBA_HUMAN	199	95656	5	3	0.11	Fibrinogen alpha chain OS	FGA
9	1	FILA2_HUMAN	135	249296	4	2	0.03	Filaggrin-2 OS	FLG2
10	1	SPR2D_HUMAN	78	8584	7	2	1.8	Small proline-rich protein 2D OS	SPRR2D
11	1	PIP_HUMAN	71	16847	2	2	0.44	Prolactin-inducible protein OS	PIP
15	1	HBB_HUMAN	54	16102	5	3	0.77	Hemoglobin subunit beta OS	HBB
16	1	HORN_HUMAN	52	283140	2	2	0.02	Hornerin OS	HRNR

## Sheet: 180-250kDa
Family	Member	Accession	Score	Mass	Num. of significant matches	Num. of significant sequences	emPAI	Description	identified in experimental group
15	1	HBA_HUMAN	164	15305	10	3	3.06	Hemoglobin subunit alpha OS	HBA1
21	1	IGLL5_HUMAN	104	23391	3	3	0.49	Immunoglobulin lambda-like polypeptide 5 OS	IGLL5
13	3	IGHG2_HUMAN	79	36505	6	4	0.42	Ig gamma-2 chain C region OS	IGHG2
13	1	IGHG1_HUMAN	208	36596	11	7	0.83	Ig gamma-1 chain C region OS	IGHG1
22	1	AMBP_HUMAN	82	39886	2	2	0.17	Protein AMBP OS	AMBP
13	2	IGHG3_HUMAN	173	42287	8	6	0.57	Ig gamma-3 chain C region OS	IGHG3
14	1	IGHM_HUMAN	169	49960	9	5	0.38	Ig mu chain C region OS	IGHM
10	1	FIBG_HUMAN	295	52106	10	6	0.45	Fibrinogen gamma chain OS	FGG
7	1	FIBB_HUMAN	614	56577	23	11	0.97	Fibrinogen beta chain OS	FGB
19	1	PLMN_HUMAN	108	93247	2	2	0.07	Plasminogen OS	PLG
9	1	FIBA_HUMAN	298	95656	10	6	0.27	Fibrinogen alpha chain OS	FGA
27	1	B3AT_HUMAN	62	102013	4	3	0.1	Band 3 anion transport protein OS	SLC4A1
18	1	ITIH2_HUMAN	122	106853	4	3	0.09	Inter-alpha-trypsin inhibitor heavy chain H2 OS	ITIH2
6	1	A2MG_HUMAN	1050	164613	47	20	0.48	Alpha-2-macroglobulin OS	A2M
5	1	CO3_HUMAN	1117	188569	49	23	0.56	Complement C3 OS	C3
25	1	FILA2_HUMAN	65	249296	2	2	0.03	Filaggrin-2 OS	FLG2
8	1	HBB_HUMAN	477	16102	23	9	11	Hemoglobin subunit beta OS	HBB
2	1	ALBU_HUMAN	5048	71317	269	42	117.42	Serum albumin OS	ALB
12	1	CFAH_HUMAN	255	143680	13	9	0.22	Complement factor H OS	CFH
33	1	HORN_HUMAN	47	283140	2	2	0.02	Hornerin OS	HRNR
Family	Member	Accession	Score	Mass	Num. of significant matches	Num. of significant sequences	emPAI	Description	identified in control group
4	1	ALBU_HUMAN	1963	71317	109	33	8.94	Serum albumin OS	ALB
5	1	ANXA1_HUMAN	386	38918	11	8	0.92	Annexin A1 OS	ANXA1
6	1	CRNN_HUMAN	239	53730	11	6	0.43	Cornulin OS	CRNN
7	1	ACTB_HUMAN	205	42052	10	4	0.35	Actin, cytoplasmic 1 OS	ACTB
8	1	DCD_HUMAN	172	11391	7	2	0.69	Dermcidin OS	DCD
9	1	CFAH_HUMAN	164	143680	6	3	0.07	Complement factor H OS	CFH
10	1	DEF1_HUMAN	120	10536	6	2	0.76	Neutrophil defensin 1 OS	DEFA1
11	1	ZG16B_HUMAN	118	22725	3	2	0.32	Zymogen granule protein 16 homolog B OS	ZG16B
12	1	SPR2D_HUMAN	97	8584	11	2	1.8	Small proline-rich protein 2D OS	SPRR2D
15	1	TGM3_HUMAN	90	76926	3	3	0.13	Protein-glutamine gamma-glutamyltransferase E OS	TGM3
20	1	SPRR3_HUMAN	75	18598	6	2	0.39	Small proline-rich protein 3 OS	SPRR3
21	1	HBB_HUMAN	73	16102	5	2	0.47	Hemoglobin subunit beta OS	HBB
22	1	S10A8_HUMAN	71	10885	7	3	1.29	Protein S100-A8 OS	S100A8
24	1	ANXA2_HUMAN	63	38808	3	2	0.18	Annexin A2 OS	ANXA2
26	1	SPTA1_HUMAN	60	281039	3	3	0.04	Spectrin alpha chain, erythrocyte OS	SPTA1
32	1	HORN_HUMAN	36	283140	2	2	0.02	Hornerin OS	HRNR

## Sheet: 250-300kDa
Family	Member	Accession	Score	Mass	Num. of significant matches	Num. of significant sequences	emPAI	Description	identified in experimental group
11	2	SPR2F_HUMAN	265	8541	28	2	4.57	Small proline-rich protein 2F OS	SPRR2F
11	1	SPR2D_HUMAN	321	8584	32	3	6.86	Small proline-rich protein 2D OS	SPRR2D
49	1	SPR1B_HUMAN	39	10337	2	2	0.78	Cornifin-B OS	SPRR1B
29	1	DEF1_HUMAN	121	10536	6	2	0.76	Neutrophil defensin 1 OS	DEFA1
18	1	S10A8_HUMAN	205	10885	14	4	4.23	Protein S100-A8 OS	S100A8
16	1	S10A7_HUMAN	206	11578	8	4	1.84	Protein S100-A7 OS	S100A7
32	1	IGKC_HUMAN	103	11773	2	2	0.67	Ig kappa chain C region OS	IGKC
19	1	S10A9_HUMAN	197	13291	10	3	3.95	Protein S100-A9 OS	S100A9
13	1	KV401_HUMAN	287	13486	17	2	2.11	Ig kappa chain V-IV region (Fragment) OS	IGKV4-1
36	1	LEG7_HUMAN	84	15123	2	2	0.5	Galectin-7 OS	LGALS7
22	1	HBA_HUMAN	164	15305	9	3	2.33	Hemoglobin subunit alpha OS	HBA1
23	1	FABP5_HUMAN	162	15497	7	2	0.48	Fatty acid-binding protein, epidermal OS	FABP5
15	1	PIP_HUMAN	231	16847	7	4	1.08	Prolactin-inducible protein OS	PIP
28	1	APOD_HUMAN	122	21547	7	4	1.38	Apolipoprotein D OS	APOD
39	1	ZA2G_HUMAN	72	34465	4	4	0.45	Zinc-alpha-2-glycoprotein OS	AZGP1
31	2	IGHG2_HUMAN	36	36505	3	3	0.3	Ig gamma-2 chain C region OS	IGHG2
31	1	IGHG1_HUMAN	105	36596	8	7	0.83	Ig gamma-1 chain C region OS	IGHG1
25	1	AMBP_HUMAN	140	39886	8	3	0.27	Protein AMBP OS	AMBP
46	1	ACTB_HUMAN	46	42052	2	2	0.16	Actin, cytoplasmic 1 OS	ACTB
21	1	SPB3_HUMAN	178	44594	9	5	0.43	Serpin B3 OS	SERPINB3
20	1	IGHM_HUMAN	192	49960	8	4	0.29	Ig mu chain C region OS	IGHM
9	1	FIBG_HUMAN	591	52106	23	11	1.51	Fibrinogen gamma chain OS	FGG
7	1	FIBB_HUMAN	826	56577	30	10	0.86	Fibrinogen beta chain OS	FGB
8	1	FIBA_HUMAN	635	95656	23	10	0.5	Fibrinogen alpha chain OS	FGA
37	1	B3AT_HUMAN	78	102013	4	4	0.13	Band 3 anion transport protein OS	SLC4A1
24	1	CFAH_HUMAN	142	143680	7	5	0.12	Complement factor H OS	CFH
6	1	A2MG_HUMAN	1106	164613	53	24	0.7	Alpha-2-macroglobulin OS	A2M
5	1	CO3_HUMAN	1225	188569	55	27	0.67	Complement C3 OS	C3
33	1	HORN_HUMAN	89	283140	6	4	0.06	Hornerin OS	HRNR
10	1	HBB_HUMAN	475	16102	24	9	8.91	Hemoglobin subunit beta OS	HBB
4	1	ALBU_HUMAN	3370	71317	184	35	22.4	Serum albumin OS	ALB
14	1	ITIH1_HUMAN	259	101782	12	8	0.33	Inter-alpha-trypsin inhibitor heavy chain H1 OS	ITIH1
12	1	ITIH2_HUMAN	301	106853	16	9	0.39	Inter-alpha-trypsin inhibitor heavy chain H2 OS	ITIH2
26	1	ANK1_HUMAN	137	207334	8	5	0.08	Ankyrin-1 OS	ANK1
30	1	FILA2_HUMAN	108	249296	3	2	0.03	Filaggrin-2 OS	FLG2
17	1	FINC_HUMAN	205	266052	7	5	0.06	Fibronectin OS	FN1
Family	Member	Accession	Score	Mass	Num. of significant matches	Num. of significant sequences	emPAI	Description	identified in control group
4	1	ALBU_HUMAN	1176	71317	68	24	3.62	Serum albumin OS	ALB
5	1	SPTA1_HUMAN	710	281039	28	20	0.26	Spectrin alpha chain, erythrocyte OS	SPTA1
6	1	FINC_HUMAN	523	266052	17	11	0.16	Fibronectin OS	FN1
7	1	SPTB1_HUMAN	413	247171	15	12	0.17	Spectrin beta chain, erythrocyte OS	SPTB
8	1	DCD_HUMAN	235	11391	10	2	1.2	Dermcidin OS	DCD
9	1	ITIH2_HUMAN	205	106853	8	5	0.16	Inter-alpha-trypsin inhibitor heavy chain H2 OS	ITIH2
10	1	BPIB1_HUMAN	113	52580	4	2	0.13	BPI fold-containing family B member 1 OS	BPIFB1
11	1	HBB_HUMAN	107	16102	6	4	1.15	Hemoglobin subunit beta OS	HBB
12	1	ANK1_HUMAN	99	207334	6	4	0.06	Ankyrin-1 OS	ANK1
13	1	ITIH1_HUMAN	97	101782	2	2	0.07	Inter-alpha-trypsin inhibitor heavy chain H1 OS	ITIH1
21	1	FILA2_HUMAN	44	249296	2	2	0.03	Filaggrin-2 OS	FLG2

## Sheet: ≥300kDa
Family	Member	Accession	Score	Mass	Num. of significant matches	Num. of significant sequences	emPAI	Description	identified in experimental group
22	1	HBA_HUMAN	66	15305	3	2	0.82	Hemoglobin subunit alpha OS	HBA1
20	1	PIP_HUMAN	69	16847	3	2	0.44	Prolactin-inducible protein OS	PIP
19	1	IGHM_HUMAN	76	49960	2	2	0.14	Ig mu chain C region OS	IGHM
12	1	FIBB_HUMAN	169	56577	7	4	0.25	Fibrinogen beta chain OS	FGB
18	1	EPB42_HUMAN	98	77816	4	3	0.13	Erythrocyte membrane protein band 4.2 OS	EPB42
9	1	FIBA_HUMAN	214	95656	8	4	0.14	Fibrinogen alpha chain OS	FGA
27	1	B3AT_HUMAN	54	102013	3	2	0.07	Band 3 anion transport protein OS	SLC4A1
7	1	A2MG_HUMAN	260	164613	13	8	0.17	Alpha-2-macroglobulin OS	A2M
40	1	ANK1_HUMAN	32	207334	3	3	0.05	Ankyrin-1 OS	ANK1
17	1	SPTB1_HUMAN	132	247171	5	5	0.07	Spectrin beta chain, erythrocyte OS	SPTB
16	1	FINC_HUMAN	155	266052	5	3	0.04	Fibronectin OS	FN1
29	1	DESP_HUMAN	54	334021	3	3	0.03	Desmoplakin OS	DSP
5	1	DCD_HUMAN	367	11391	15	3	2.73	Dermcidin OS	DCD
10	1	HBB_HUMAN	203	16102	13	6	3.61	Hemoglobin subunit beta OS	HBB
4	2	ALBU_HUMAN	1311	71317	59	20	2.37	Serum albumin OS	ALB
23	1	DSG1_HUMAN	65	114702	3	2	0.06	Desmoglein-1 OS	DSG1
8	1	FILA2_HUMAN	219	249296	6	3	0.04	Filaggrin-2 OS	FLG2
13	1	SPTA1_HUMAN	168	281039	7	6	0.07	Spectrin alpha chain, erythrocyte OS	SPTA1
15	1	HORN_HUMAN	157	283140	13	7	0.1	Hornerin OS	HRNR
11	1	APOB_HUMAN	201	516651	9	9	0.06	Apolipoprotein B-100 OS	APOB
Family	Member	Accession	Score	Mass	Num. of significant matches	Num. of significant sequences	emPAI	Description	identified in control group
1	2	TRY1_HUMAN	300	27111	20	2	1.53	Trypsin-1 OS	PRSS1
4	1	ALBU_HUMAN	733	71317	45	21	2.23	Serum albumin OS	ALB
5	1	DCD_HUMAN	277	11391	12	4	2.73	Dermcidin OS	DCD
6	1	FILA2_HUMAN	225	249296	6	2	0.03	Filaggrin-2 OS	FLG2
7	1	SPTA1_HUMAN	125	281039	7	5	0.06	Spectrin alpha chain, erythrocyte OS	SPTA1
8	1	HBB_HUMAN	119	16102	4	3	0.77	Hemoglobin subunit beta OS	HBB
9	1	DSG1_HUMAN	114	114702	3	2	0.06	Desmoglein-1 OS	DSG1
11	1	HORN_HUMAN	110	283140	6	4	0.05	Hornerin OS	HRNR
12	1	SPR2D_HUMAN	61	8584	4	2	0.99	Small proline-rich protein 2D OS	SPRR2D
35	1	APOB_HUMAN	29	516651	2	2	0.01	Apolipoprotein B-100 OS	APOB
